# Supplementary material for: Identification of ligand and receptor interactions in CKD and MASH through the integration of single cell and spatial transcriptomics
Source: PLoS One. 2024 May 20;19(5):e0302853. doi: 10.1371/journal.pone.0302853 (PMC11104622; doi:10.1371/journal.pone.0302853)
Supplement: S1 Table — (CSV) [file pone.0302853.s001.csv]

Table S1. Number of samples per condition for both datasets used in kidney.
	Healthy	AKI	CKD
Single Nuclei	13	6	10
Spatial data	-	6	9
