# Supplementary material for: Identification of ligand and receptor interactions in CKD and MASH through the integration of single cell and spatial transcriptomics
Source: PLoS One. 2024 May 20;19(5):e0302853. doi: 10.1371/journal.pone.0302853 (PMC11104622; doi:10.1371/journal.pone.0302853)
Supplement: S2 Table — *Two samples did not fulfill the criteria for MASH. (CSV) [file pone.0302853.s002.csv]

Table S2. Number of samples in liver. *Two samples did not fulfill the criteria for MASH.
	scRNAseq - Friedman		ST – Coco MASLD cohort
	Fibrosis	MASH	Fibrosis	MASH
Healthy	3	3	6	6
F1-F2	7	9	9	16*
F3-F4	2		9
