# Supplementary material for: Identification of ligand and receptor interactions in CKD and MASH through the integration of single cell and spatial transcriptomics
Source: PLoS One. 2024 May 20;19(5):e0302853. doi: 10.1371/journal.pone.0302853 (PMC11104622; doi:10.1371/journal.pone.0302853)
Supplement: S3 Table — (CSV) [file pone.0302853.s003.csv]

Table S3. Number of disease samples with diabetes history for each dataset.
Dataset	Diabetes	No Diabetes	Unknown
scRNAseq Kidney	10	6	-
ST Kidney	9	5	1
scRNAseq Liver	-	-	9
ST Liver	10	8	-
