# Supplementary material for: Identification of ligand and receptor interactions in CKD and MASH through the integration of single cell and spatial transcriptomics
Source: PLoS One. 2024 May 20;19(5):e0302853. doi: 10.1371/journal.pone.0302853 (PMC11104622; doi:10.1371/journal.pone.0302853)
Supplement: S4 Table — (CSV) [file pone.0302853.s004.csv]

Table S4. Number of disease samples per Estimated Glomerular Filtration Rate (eGFR) in the kidney datasets.
GFR Stages	scRNAseq	ST
G1 (Normal or high)	3	4
G2 (Mildly decreased)	6	5
G3a (Mildly to moderately decreased)	2	2
G3b (Moderately to severely decreased	5	3
G4 (Severely decreased)	1	1
G5 (Kidney failure)	-	-
