# Supplementary material for: Identification of ligand and receptor interactions in CKD and MASH through the integration of single cell and spatial transcriptomics
Source: PLoS One. 2024 May 20;19(5):e0302853. doi: 10.1371/journal.pone.0302853 (PMC11104622; doi:10.1371/journal.pone.0302853)
Supplement: S5 Table — (CSV) [file pone.0302853.s005.csv]

Table S5. Markers used for annotation of the scRNAseq liver.
Cell type	Markers
Hepatocytes	BHMT, SULT1E1, SLC38A4, MLIP, RNF152, HLF, SMOC1, CYP2A7, CTH, AASS
Endothelial	CLEC14A, RAMP2, CLDN5, GNG11, MYCT1, EFNB2, CCL14, CALCRL, TM4SF1
T-lymphocyte	FGFBP2, GZMH, XCL1, CD160, XCL2, KLRC1, CD69, IL7R, GNLY, IL2RB
Myeloid	S100A12, FCN1, IL1B, CLEC4E, AIF1, MNDA, S100A9, S100A8, LILRA5, LYZ
Cholangiocytes	KRT7, FXYD2, SFRP5, MMP7, TACSTD2, EHF, KRT19, SOX9, S100A14, CHST4
Stellate cells	HAND2, MYL9, ID4, COL1A2, TAGLN, COL1A1, GEM, COL3A1, TPM2, BGN
Plasma B cells	TNFRSF17, DERL3, MZB1, FCRL5, POU2AF1, MKI67, SPAG4, UBE2C, AURKB, CDC20
pDC B cells	TCL1A, VPREB3, CD79A, LINC00926, MS4A1, FCRL1, SPIB, LILRA4, SCT, LRRC26
