# Supplementary material for: Identification of ligand and receptor interactions in CKD and MASH through the integration of single cell and spatial transcriptomics
Source: PLoS One. 2024 May 20;19(5):e0302853. doi: 10.1371/journal.pone.0302853 (PMC11104622; doi:10.1371/journal.pone.0302853)
Supplement: S6 Table — CNT: Connecting tubule, DCT: Distal convoluted tubule, DTL: Descending thin limb, FIB: Fibroblasts, IMM: Immune, TAL: Thick ascending limbs. (CSV) [file pone.0302853.s006.csv]

Table S6. SPP1–(ITGA9-ITGB1) cell signaling in H vs CKD. CNT: Connecting tubule, DCT: Distal convoluted tubule, DTL: Descending thin limb, FIB: Fibroblasts, IMM: Immune, TAL: Thick ascending limbs.
Source	Target	Ligand logFC	Receptor logFC	DE
IMM	FIB	0.17	0.18	up
TAL	FIB	0.27	0.18	up
FIB	FIB	0.12	0.18	up
CNT	EC	-0.23	-0.15	down
DCT	EC	-0.52	-0.15	down
DTL	EC	-0.85	-0.15	down
